# Supplementary material for: COVID-19 Vaccination in Multiple Sclerosis and Inflammatory Diseases: Effects from Disease-Modifying Therapy, Long-Term Seroprevalence and Breakthrough Infections
Source: Vaccines (Basel). 2022 Apr 28;10(5):695. doi: 10.3390/vaccines10050695 (PMC9146267; doi:10.3390/vaccines10050695)
Supplement: Supplementary file 1 [file vaccines-10-00695-s001.zip]

Archive with 1 entries (1 files):
- vaccines-1673747-supplementary.pdf
